# Supplementary material for: Genotyping Reveals High Clonal Diversity and Widespread Genotypes of Candida Causing Candidemia at Distant Geographical Areas
Source: Front Cell Infect Microbiol. 2020 May 5;10:166. doi: 10.3389/fcimb.2020.00166 (PMC7214738; doi:10.3389/fcimb.2020.00166)
Supplement: Table S1 — Genotype code, type of genotype, and microsatellite allelic composition in base pairs. [file Table_1.xlsx]

## Sheet: C. albicans
Genotype code	CAI	CAI	CAIII	CAIII	CAVI	CAVI	CDC3	CDC3	EF3	EF3	HIS3	HIS3	Type of genotype
CA-031	216	222	92	104	234	262	116	120	125	134	149	178	Singleton
CA-035	203	216	92	92	234	273	120	124	143	143	149	191	Cluster
CA-039	216	219	95	98	239	239	116	120	132	135	154	154	Cluster
CA-044	216	219	98	98	239	239	116	120	132	135	154	154	Singleton
CA-048	206	206	95	95	239	239	116	128	135	146	154	154	Cluster
CA-049	206	225	95	95	239	239	116	128	135	146	154	154	Singleton
CA-050	206	228	95	95	239	239	116	128	146	146	154	154	Singleton
CA-051	206	228	95	95	239	239	116	128	135	146	154	154	Cluster
CA-053	206	228	95	95	239	246	116	128	135	146	154	162	Singleton
CA-056	206	206	95	95	239	239	116	116	135	146	154	154	Singleton
CA-059	206	228	95	95	239	239	116	116	135	146	154	154	Cluster
CA-063	206	228	95	95	239	239	116	128	135	135	154	154	Singleton
CA-064	206	228	95	95	239	239	116	128	135	149	154	154	Singleton
CA-070	228	231	95	95	239	239	116	128	135	146	154	154	Cluster
CA-071	228	228	95	95	239	239	116	128	135	146	154	154	Cluster
CA-072	228	234	95	95	239	239	116	128	135	146	154	154	Singleton
CA-077	212	225	95	95	239	239	116	128	135	146	154	154	Singleton
CA-080	206	225	95	95	239	239	116	128	132	135	154	154	Singleton
CA-086	231	234	95	95	239	239	116	128	135	146	154	154	Singleton
CA-107	203	219	95	101	239	269	116	116	132	145	154	187	Cluster
CA-109	203	203	95	101	239	262	116	120	132	145	154	178	Singleton
CA-110	203	203	95	101	239	265	116	116	132	145	154	183	Singleton
CA-113	203	216	95	101	239	265	116	116	132	145	154	183	Cluster
CA-162	185	206	95	101	234	234	120	124	134	135	149	149	Singleton
CA-165	231	255	92	95	234	246	112	116	129	135	149	162	Cluster
CA-166	231	255	92	95	234	246	116	116	129	135	149	162	Singleton
CA-169	231	231	92	95	234	246	112	116	129	135	149	162	Cluster
CA-173	231	255	92	95	234	251	112	116	129	135	149	166	Cluster
CA-179	185	185	92	95	234	239	112	116	130	148	149	154	Singleton
CA-182	240	240	95	95	234	234	116	116	135	135	149	149	Singleton
CA-187	222	231	95	95	246	246	112	116	134	135	162	162	Cluster
CA-204	234	234	95	109	246	284	116	124	134	146	162	203	Singleton
CA-261	234	234	95	95	246	291	116	124	125	134	162	212	Singleton
CA-303	216	231	95	98	246	269	116	124	130	130	162	187	Cluster
CA-304	216	231	95	98	246	269	116	124	130	130	162	187	Singleton
CA-305	216	225	95	98	246	269	116	124	130	130	162	187	Cluster
CA-308	216	228	95	98	246	269	116	124	130	130	162	187	Cluster
CA-313	216	228	95	95	246	269	116	124	130	130	162	187	Cluster
CA-321	216	216	95	98	269	269	116	124	130	130	187	187	Cluster
CA-322	216	228	95	98	265	269	116	124	130	130	183	187	Singleton
CA-328	216	216	95	98	246	273	116	124	130	130	162	191	Cluster
CA-331	216	228	95	98	246	273	116	124	130	130	162	191	Cluster
CA-332	212	237	95	104	380	423	116	116	129	135	305	351	Singleton
CA-333	228	228	95	98	246	273	116	124	130	130	162	191	Cluster
CA-343	216	228	95	98	246	276	116	124	130	130	162	195	Singleton
CA-352	216	228	95	98	246	262	124	124	130	130	162	178	Singleton
CA-357	216	231	95	98	246	265	116	124	130	130	162	183	Singleton
CA-364	216	228	95	98	265	265	116	124	130	130	183	183	Cluster
CA-367	216	228	95	98	254	265	116	124	130	130	170	183	Singleton
CA-368	216	228	95	98	265	265	116	128	130	130	183	183	Singleton
CA-381	212	237	92	100	380	384	116	116	129	135	305	310	Singleton
CA-384	206	228	95	95	239	239	116	124	135	146	154	154	Singleton
CA-385	206	228	95	95	234	239	116	128	135	146	149	154	Singleton
CA-386	185	212	92	95	239	365	116	124	135	138	154	154	Singleton
CA-388	185	212	92	95	239	354	116	128	135	135	154	278	Singleton
CA-389	237	237	95	107	246	291	116	124	125	134	162	212	Singleton
CA-390	234	234	95	109	246	299	116	124	125	134	162	221	Singleton
CA-391	234	285	95	109	246	288	124	124	125	134	162	208	Singleton
CA-392	237	285	95	109	288	288	116	124	125	134	208	208	Singleton
CA-393	216	234	100	103	239	251	120	124	129	145	154	166	Singleton
CA-394	200	222	92	95	391	395	120	120	130	134	317	322	Singleton
CA-395	200	222	92	92	319	378	120	120	130	130	244	301	Singleton
CA-398	222	222	95	95	239	239	128	128	135	146	154	154	Singleton
CA-399	203	216	95	95	239	265	116	116	132	145	154	183	Singleton
CA-401	252	293	109	109	246	284	116	124	125	134	162	203	Singleton
CA-402	234	291	95	109	284	299	116	124	125	134	203	221	Singleton
CA-403	287	287	95	109	246	306	116	124	125	134	162	230	Singleton
CA-405	231	282	95	109	246	299	116	124	125	134	162	221	Singleton
CA-406	246	291	95	109	246	288	116	124	125	134	162	208	Cluster
CA-407	246	279	95	109	246	288	116	124	125	125	162	208	Singleton
CA-408	255	287	95	107	246	288	116	124	125	125	162	208	Singleton
CA-410	216	228	95	98	246	273	116	116	130	130	162	191	Singleton
CA-411	216	228	98	98	246	273	124	124	130	130	162	191	Singleton
CA-413	216	228	95	98	246	262	116	124	130	130	162	178	Singleton
CA-415	216	228	98	98	246	265	116	124	130	130	162	183	Singleton
CA-416	222	228	98	98	246	265	116	120	130	130	162	183	Singleton
CA-417	212	228	95	95	246	265	124	124	130	130	162	183	Singleton
CA-418	249	249	100	103	280	280	124	132	130	130	199	199	Singleton
CA-419	234	249	100	100	276	280	124	124	130	148	195	199	Singleton
CA-420	206	240	98	101	269	276	124	128	130	138	187	195	Singleton
CA-422	203	216	92	92	273	273	120	124	143	143	191	191	Singleton
CA-430	228	228	95	98	246	269	116	124	130	131	162	187	Singleton
CA-431	216	228	95	98	246	269	124	124	130	138	162	187	Singleton
CA-432	231	231	95	98	246	269	116	124	130	130	162	187	Cluster
CA-435	216	216	95	98	246	269	116	128	135	146	162	187	Singleton
CA-436	216	228	98	98	246	280	116	124	130	130	162	199	Singleton
CA-437	234	234	98	98	246	273	116	124	130	130	162	191	Singleton
CA-438	216	228	95	98	246	265	116	116	130	130	162	183	Singleton
CA-439	225	225	95	98	262	265	116	124	130	130	178	183	Singleton
CA-440	216	216	95	98	251	269	116	120	130	130	166	187	Singleton
CA-441	216	234	98	98	246	280	116	120	130	130	162	199	Singleton
CA-442	219	228	95	95	246	280	120	120	130	130	162	199	Singleton
CA-443	237	237	95	104	358	358	116	124	130	130	282	314	Singleton
CA-444	240	282	95	109	246	291	116	124	125	134	162	212	Singleton
CA-445	234	295	109	109	246	291	124	124	134	134	162	212	Singleton
CA-446	240	287	109	109	246	302	116	124	125	134	162	225	Singleton
CA-447	234	234	95	109	246	246	116	124	125	134	162	162	Singleton
CA-448	234	298	95	112	246	291	116	124	125	134	162	212	Singleton
CA-449	261	261	95	109	246	246	124	124	125	134	162	162	Singleton
CA-450	234	243	95	109	246	295	116	124	125	134	162	217	Singleton
CA-451	234	287	95	109	246	295	116	124	125	134	162	217	Singleton
CA-452	240	287	95	109	246	295	116	116	125	134	162	217	Singleton
CA-453	240	279	95	109	246	295	116	124	125	134	162	217	Singleton
CA-454	240	307	95	98	246	295	116	124	125	134	162	217	Singleton
CA-455	234	301	95	109	246	291	116	124	125	134	162	212	Singleton
CA-456	234	287	95	109	246	291	116	124	125	134	162	212	Singleton
CA-457	231	287	95	95	246	291	116	124	125	134	162	212	Singleton
CA-458	234	234	95	109	246	302	116	124	125	134	162	225	Singleton
CA-459	240	295	95	109	246	302	116	124	125	134	162	225	Singleton
CA-460	240	279	95	95	246	302	116	124	125	134	162	225	Singleton
CA-461	240	240	109	109	246	302	116	124	134	134	162	225	Singleton
CA-462	295	295	95	109	246	302	116	128	125	134	162	225	Singleton
CA-463	237	295	109	109	246	302	116	124	125	125	162	225	Singleton
CA-464	234	295	95	109	246	299	116	124	125	134	162	221	Singleton
CA-465	243	291	95	109	246	299	116	124	125	134	162	221	Singleton
CA-466	240	298	109	109	246	299	116	124	125	134	162	221	Singleton
CA-467	222	258	95	109	246	351	116	124	125	134	162	274	Singleton
CA-468	237	258	95	95	246	246	116	124	125	134	162	162	Singleton
CA-469	237	261	95	109	246	288	116	124	125	134	162	208	Singleton
CA-470	237	237	95	109	288	288	116	124	125	134	208	208	Singleton
CA-471	295	298	95	109	246	288	116	124	125	134	162	208	Singleton
CA-472	287	295	109	109	246	306	116	124	125	134	162	230	Singleton
CA-473	252	252	109	109	246	306	116	124	125	125	162	230	Singleton
CA-474	243	246	95	109	246	306	116	124	125	134	162	230	Singleton
CA-475	240	243	95	109	246	306	116	124	125	134	162	230	Singleton
CA-476	234	279	95	95	246	306	120	124	125	134	162	230	Singleton
CA-477	249	298	95	109	246	280	116	124	125	134	162	199	Singleton
CA-478	246	282	95	109	246	284	116	124	125	134	162	203	Singleton
CA-479	240	240	95	107	246	284	116	124	125	134	162	203	Singleton
CA-480	234	234	95	95	246	284	116	124	125	134	162	203	Singleton
CA-481	237	237	95	109	246	284	116	124	125	125	162	203	Singleton
CA-482	291	293	95	95	246	284	124	124	125	134	162	203	Singleton
CA-483	234	304	95	109	284	284	124	124	125	134	203	203	Singleton
CA-484	285	285	109	109	315	315	116	124	125	134	238	238	Singleton
CA-485	222	291	95	109	246	251	116	128	125	134	162	166	Singleton
CA-486	231	285	109	109	246	276	116	124	125	134	162	195	Singleton
CA-487	240	263	95	109	246	276	116	128	125	134	162	195	Singleton
CA-488	219	219	95	109	246	262	116	136	134	134	162	178	Singleton
CA-489	287	291	?	104	246	291	116	124	125	125	162	212	Singleton
CA-490	246	246	95	109	295	302	116	116	125	134	217	225	Singleton
CA-491	293	301	109	109	246	302	116	124	130	130	162	225	Singleton
CA-492	237	295	109	115	254	299	116	124	125	134	170	221	Singleton
CA-493	200	203	92	95	246	327	116	128	130	134	162	252	Singleton
CA-494	200	203	95	95	246	327	116	128	130	134	162	252	Singleton
CA-495	185	185	95	101	234	358	120	124	134	135	149	282	Singleton
CA-496	185	209	101	101	234	435	120	124	135	135	149	149	Singleton
CA-497	200	222	95	109	234	427-443	116	120	134	135	149	149	Singleton
CA-498	228	228	104	104	234	251	124	128	135	145	149	166	Singleton
CA-499	219	255	95	104	234	251	124	128	135	145	149	166	Singleton
CA-500	255	255	95	104	234	251	124	124	135	145	149	166	Singleton
CA-501	228	255	95	104	234	234	124	128	135	145	149	149	Cluster
CA-502	231	252	95	98	254	262	116	116	134	135	178	178	Cluster
CA-503	228	231	95	98	246	254	116	116	135	146	162	170	Singleton
CA-504	228	228	95	95	246	246	112	116	134	135	162	162	Singleton
CA-505	234	234	95	95	246	258	112	116	134	135	162	175	Singleton
CA-507	222	240	95	95	246	246	112	112	134	135	162	162	Singleton
CA-508	231	255	92	92	234	246	112	116	129	129	149	162	Singleton
CA-509	231	255	92	95	234	246	112	116	137	137	149	162	Singleton
CA-510	231	255	95	95	234	251	112	116	129	135	149	166	Singleton
CA-511	231	255	92	95	234	254	112	116	129	135	149	170	Singleton
CA-512	240	243	92	92	234	234	116	116	129	135	149	149	Singleton
CA-513	192	255	92	95	234	246	128	128	135	141	149	162	Cluster
CA-514	185	216	92	92	234	239	112	116	130	130	149	154	Singleton
CA-515	185	203	92	92	234	239	120	128	138	138	149	154	Cluster
CA-516	252	252	95	95	239	239	116	128	135	146	154	154	Singleton
CA-517	228	228	95	130	239	239	116	116	135	146	154	154	Singleton
CA-518	228	234	95	95	239	239	116	128	140	146	154	154	Singleton
CA-519	228	228	95	95	239	239	116	128	135	142	154	154	Singleton
CA-520	228	231	95	95	239	239	116	128	135	150	154	154	Singleton
CA-521	206	228	95	95	239	239	116	128	140	146	154	154	Singleton
CA-522	206	231	95	95	239	239	128	128	135	146	154	154	Singleton
CA-523	206	234	95	95	239	239	116	128	135	146	154	154	Singleton
CA-524	206	206	95	95	239	239	116	128	135	135	154	154	Singleton
CA-525	231	231	95	95	239	239	116	128	146	146	154	154	Cluster
CA-526	206	237	95	95	239	239	112	116	135	135	154	154	Singleton
CA-527	206	228	95	95	239	239	116	132	135	149	154	154	Singleton
CA-528	228	228	95	95	239	239	112	116	129	135	154	154	Singleton
CA-529	192	228	95	95	239	239	112	116	135	146	154	154	Singleton
CA-530	206	225	95	95	239	239	116	124	125	134	154	154	Singleton
CA-531	203	216	95	95	239	265	116	116	132	132	154	183	Singleton
CA-532	203	216	95	101	239	262	116	116	132	145	154	178	Singleton
CA-533	219	219	100	100	239	276	116	116	132	145	154	195	Singleton
CA-534	197	200	95	95	262	265	120	120	129	135	178	183	Singleton
CA-535	240	252	98	98	265	331	116	116	129	135	183	255	Singleton
CA-536	212	234	100	100	378	403	116	116	129	135	301	331	Singleton
CA-537	212	237	95	104	388	395	116	116	129	135	314	322	Singleton
CA-538	212	222	95	104	362	376	116	116	129	135	285	301	Singleton
CA-539	212	243	95	95	358	376	116	116	129	135	282	301	Singleton
CA-540	206	313	95	104	234	234	112	116	129	137	149	289	Singleton
CA-541	206	255	98	101	258	358	116	116	137	138	175	282	Singleton
CA-542	240	240	104	104	269	291	124	124	138	138	187	212	Singleton
CA-543	225	240	101	104	291	388	124	128	138	142	212	314	Singleton
CA-544	225	231	104	104	291	315	124	124	130	130	212	238	Singleton
CA-545	203	243	104	104	284	291	124	124	138	138	203	212	Singleton
CA-546	222	249	101	104	251	265	124	124	130	138	166	183	Singleton
CA-547	216	243	104	104	251	265	124	124	130	138	166	183	Singleton
CA-548	231	243	101	104	246	265	124	124	130	138	162	183	Singleton
CA-549	240	240	101	104	265	327	120	124	130	138	183	252	Cluster
CA-550	225	240	104	104	254	265	120	124	138	138	170	183	Singleton
CA-551	231	231	100	103	265	265	124	124	138	138	183	183	Singleton
CA-552	216	240	101	104	280	291	120	124	138	138	199	212	Singleton
CA-553	231	246	101	104	269	273	124	124	130	138	187	191	Singleton
CA-554	231	246	104	104	269	273	124	124	130	138	187	191	Singleton
CA-555	231	237	104	104	269	273	124	124	130	138	187	191	Singleton
CA-556	231	246	104	104	273	273	124	124	130	138	191	191	Singleton
CA-557	234	252	104	104	269	273	124	124	130	138	187	191	Singleton
CA-558	252	252	101	104	269	273	124	124	130	138	187	191	Singleton
CA-559	222	231	101	104	273	273	124	124	130	138	191	191	Singleton
CA-560	228	231	101	104	273	280	124	124	130	138	191	199	Singleton
CA-561	216	258	104	104	269	273	124	124	130	130	187	191	Singleton
CA-562	231	246	104	104	269	288	124	124	130	138	187	208	Singleton
CA-563	255	261	104	104	269	273	124	128	138	138	187	191	Singleton
CA-564	234	237	104	104	273	276	124	124	138	138	191	195	Cluster
CA-565	234	234	104	104	273	276	124	124	138	138	191	195	Cluster
CA-566	234	234	104	104	276	276	124	124	138	138	195	195	Singleton
CA-567	216	219	104	104	273	276	124	124	138	138	191	195	Singleton
CA-568	234	234	104	104	273	284	124	128	138	138	191	203	Singleton
CA-569	231	240	101	104	276	276	124	124	130	138	195	195	Singleton
CA-570	231	234	101	104	276	276	124	124	130	138	195	195	Singleton
CA-571	231	231	101	104	269	276	124	124	130	138	187	195	Cluster
CA-572	231	231	104	104	269	276	124	124	130	138	187	195	Singleton
CA-573	231	234	104	104	269	276	124	124	130	138	187	195	Singleton
CA-574	231	231	104	104	276	280	120	124	130	138	195	199	Singleton
CA-575	228	228	101	101	269	276	124	124	130	138	187	195	Singleton
CA-576	228	243	101	101	276	295	124	124	130	138	195	217	Singleton
CA-577	237	240	101	104	262	276	124	124	130	130	178	195	Singleton
CA-578	228	249	104	104	276	284	124	124	130	142	195	203	Singleton
CA-579	237	243	100	100	276	280	124	124	130	138	195	199	Singleton
CA-580	228	249	100	103	262	273	124	124	130	138	178	191	Singleton
CA-581	203	212	95	104	243	335	120	124	129	134	158	258	Singleton
CA-582	216	231	101	104	239	251	120	120	129	145	154	166	Singleton
CA-583	216	216	101	104	239	251	120	124	129	145	154	166	Singleton
CA-584	216	231	101	104	239	251	124	124	145	145	154	166	Singleton
CA-585	231	231	104	104	239	251	120	124	129	145	154	166	Singleton
CA-586	216	234	104	104	239	251	120	120	129	145	154	166	Cluster
CA-587	216	216	95	104	239	239	116	120	130	130	154	154	Singleton
CA-588	206	255	95	104	239	239	120	120	129	130	154	154	Singleton
CA-589	252	252	95	104	239	239	120	120	126	129	154	154	Singleton
CA-590	203	216	92	92	234	280	120	124	143	143	149	199	Singleton
CA-591	234	237	92	92	234	258	120	120	134	152	149	149	Singleton
CA-592	212	216	92	104	273	423	120	120	123	134	191	351	Singleton
CA-593	212	216	92	104	258	362	120	120	123	134	175	285	Singleton
CA-594	212	216	92	104	269	395	120	120	123	134	187	322	Singleton
CA-595	212	216	92	104	262	343	120	120	123	134	178	267	Cluster
CA-596	212	216	92	104	262	351	120	120	123	134	178	274	Singleton
CA-597	212	216	92	104	262	335	120	120	123	134	178	258	Cluster
CA-598	212	216	92	104	262	335	120	120	123	134	178	258	Singleton
CA-599	212	216	104	104	262	331	120	120	123	134	178	255	Singleton
CA-600	212	212	92	104	262	373	120	120	123	134	178	297	Singleton
CA-601	212	212	92	104	262	288	120	120	123	134	178	208	Singleton
CA-602	212	212	92	104	262	380	120	120	123	134	178	305	Singleton
CA-603	212	216	104	104	262	391	120	120	134	134	178	317	Singleton
CA-604	212	216	104	104	262	407	120	120	134	134	178	335	Singleton
CA-605	212	216	104	104	262	339	120	120	134	134	178	263	Singleton
CA-606	212	216	92	92	251	354	120	120	123	134	166	278	Singleton
CA-607	212	216	104	104	254	447	120	120	134	134	170	244	Singleton
CA-610	222	222	92	95	331	351	120	120	130	134	255	274	Singleton
CA-619	185	212	92	95	239	362	116	124	135	138	154	285	Cluster
CA-620	185	185	92	95	239	362	116	124	135	138	154	285	Singleton
CA-621	185	212	92	95	239	388	116	116	138	138	154	314	Singleton
CA-622	185	243	92	95	239	262	116	124	128	143	154	154	Singleton
CA-623	185	246	92	95	239	262	116	124	128	143	154	154	Singleton
CA-624	185	249	92	95	239	265	116	124	128	143	154	154	Singleton
CA-625	206	206	95	95	239	239	116	124	138	138	154	154	Singleton
CA-626	234	234	95	95	239	239	116	128	146	146	154	154	Singleton
CA-627	206	206	95	95	239	239	116	132	135	146	154	154	Singleton
CA-628	203	216	95	101	239	239	116	116	132	145	154	154	Singleton
CA-629	234	234	95	95	239	239	116	128	135	146	154	154	Singleton
CA-630	228	228	95	95	239	239	128	128	135	146	154	154	Singleton
CA-631	228	228	95	95	239	239	116	136	135	146	154	154	Singleton
CA-632	231	231	95	95	239	239	116	128	135	146	154	154	Cluster
CA-633	206	206	95	95	239	239	120	128	135	146	154	154	Cluster
CA-634	206	212	95	95	239	239	128	128	135	146	154	154	Singleton
CA-635	231	231	95	95	239	239	128	128	135	149	154	154	Singleton
CA-636	231	231	95	95	239	239	116	128	135	138	154	154	Singleton
CA-637	212	234	95	95	239	243	116	128	135	146	154	158	Singleton
CA-638	203	203	95	98	251	251	116	116	131	132	166	166	Singleton
CA-639	203	219	95	101	239	273	116	116	132	145	154	191	Singleton
CA-640	203	216	95	101	239	269	116	116	132	145	154	187	Singleton
CA-641	222	222	95	101	239	269	116	116	132	145	154	187	Singleton
CA-642	203	219	95	95	239	265	116	116	132	145	154	183	Singleton
CA-643	203	203	95	95	239	265	116	116	132	132	154	183	Singleton
CA-644	203	203	101	101	239	265	116	116	132	132	154	183	Singleton
CA-645	216	216	95	101	239	239	116	116	132	135	154	154	Singleton
CA-646	200	258	95	109	239	369	120	120	134	135	154	294	Singleton
CA-647	222	225	95	95	234	331	116	120	131	137	149	255	Singleton
CA-648	228	258	95	95	234	251	124	128	135	135	149	166	Singleton
CA-649	228	252	95	104	234	251	124	128	135	145	149	166	Cluster
CA-650	234	234	95	104	234	251	124	128	135	145	149	166	Singleton
CA-651	192	261	95	95	234	251	124	128	135	141	149	166	Cluster
CA-652	252	252	100	100	234	251	124	128	135	145	149	166	Singleton
CA-653	185	206	95	101	234	443	120	124	134	135	149	371	Singleton
CA-654	185	185	95	101	234	315	120	124	134	135	149	238	Singleton
CA-655	185	185	95	101	234	411	124	124	134	135	149	340	Singleton
CA-656	185	185	95	95	234	380	120	124	134	135	149	305	Singleton
CA-657	185	206	100	100	234	411	120	120	134	135	149	340	Singleton
CA-658	185	206	101	101	234	411	120	120	134	135	149	340	Singleton
CA-659	188	206	95	95	234	373	120	124	135	135	149	297	Singleton
CA-660	200	200	95	95	234	391	116	120	134	135	149	317	Singleton
CA-661	231	234	92	95	234	246	112	116	129	135	149	162	Singleton
CA-662	255	255	92	95	234	246	112	116	129	135	149	162	Cluster
CA-663	231	231	92	95	234	246	116	116	129	135	149	162	Singleton
CA-664	231	231	95	95	234	246	112	116	129	135	149	162	Singleton
CA-665	231	258	92	95	234	246	112	116	129	135	149	162	Singleton
CA-666	258	258	92	95	234	246	112	116	129	135	149	162	Singleton
CA-667	231	263	92	95	234	246	116	116	129	135	149	162	Singleton
CA-668	231	234	92	95	234	246	112	112	129	135	149	162	Singleton
CA-669	240	255	95	95	234	246	112	116	129	135	149	162	Singleton
CA-670	231	234	95	95	234	246	116	116	135	143	149	162	Cluster
CA-671	234	234	95	95	234	246	116	116	135	143	149	162	Singleton
CA-672	234	234	92	95	234	243	112	116	129	129	149	158	Singleton
CA-673	192	192	92	95	234	246	128	128	135	141	149	162	Singleton
CA-674	206	206	95	104	234	234	112	116	129	141	149	289	Singleton
CA-675	206	206	95	104	234	234	116	116	129	141	149	322	Singleton
CA-676	277	277	95	107	234	234	116	124	129	141	149	301	Singleton
CA-677	228	228	95	95	246	246	112	116	134	134	162	162	Singleton
CA-678	222	222	95	95	246	246	112	116	134	135	162	162	Singleton
CA-679	222	231	95	95	246	251	112	116	134	135	162	166	Singleton
CA-680	212	234	95	104	395	427	116	116	129	135	322	355	Singleton
CA-681	212	240	95	104	395	395	116	116	129	137	322	327	Singleton
CA-682	212	234	95	104	331	384	116	116	129	135	255	310	Singleton
CA-684	212	231	95	104	319	369	116	116	129	135	243	294	Singleton
CA-685	212	237	95	104	376	376	116	116	129	137	263	301	Singleton
CA-686	212	237	95	104	362	391	116	116	129	137	285	317	Singleton
CA-687	212	243	95	104	331	380	116	116	129	135	255	305	Singleton
CA-688	212	249	95	104	384	384	116	116	129	137	310	317	Singleton
CA-689	212	234	95	101	339	376	116	116	129	137	263	301	Singleton
CA-690	200	203	95	95	243	291	116	116	129	135	158	212	Singleton
CA-691	216	225	95	95	269	269	116	124	130	130	187	187	Singleton
CA-692	216	228	95	98	269	269	116	120	130	130	187	187	Singleton
CA-693	228	228	98	98	269	269	116	124	130	130	187	187	Singleton
CA-694	216	231	95	98	246	273	116	124	130	130	162	191	Singleton
CA-696	228	228	95	98	246	276	116	132	130	130	162	195	Singleton
CA-697	216	237	95	98	246	265	116	124	130	130	162	183	Singleton
CA-698	216	228	95	95	246	265	116	124	130	130	162	183	Singleton
CA-699	216	228	95	98	265	265	116	124	130	130	154	183	Singleton
CA-700	216	228	95	98	265	265	116	124	130	143	183	183	Singleton
CA-701	216	216	95	98	265	265	116	124	130	130	183	183	Cluster
CA-702	216	228	95	98	258	265	116	124	130	130	175	183	Singleton
CA-703	216	228	95	98	265	273	116	124	130	130	183	191	Singleton
CA-704	212	228	95	95	262	265	116	124	130	130	178	183	Singleton
CA-705	216	228	98	98	262	265	116	116	130	130	178	183	Singleton
CA-706	216	228	95	95	262	265	116	120	130	130	178	183	Singleton
CA-707	216	228	98	98	246	251	116	116	130	130	162	166	Singleton
CA-708	225	225	98	98	239	269	116	124	130	130	154	187	Singleton
CA-709	249	287	95	109	246	315	116	124	125	134	162	238	Singleton
CA-710	243	287	95	109	246	311	124	124	125	134	162	234	Singleton
CA-711	234	234	95	109	246	306	116	124	126	134	162	230	Singleton
CA-712	291	291	95	109	246	291	116	124	125	134	162	212	Singleton
CA-713	237	285	95	95	246	291	116	116	125	134	162	212	Singleton
CA-714	228	237	95	109	246	291	116	124	125	134	162	212	Singleton
CA-715	237	240	95	109	246	291	116	124	125	134	162	212	Singleton
CA-716	237	301	95	109	246	291	116	124	125	134	162	212	Singleton
CA-717	287	287	95	109	246	291	116	124	134	134	162	212	Singleton
CA-718	237	282	95	107	246	302	116	124	125	134	162	225	Singleton
CA-720	237	279	95	109	246	269	116	124	125	125	162	187	Singleton
CA-721	234	271	95	109	246	246	124	124	125	125	162	162	Singleton
CA-722	237	291	95	109	246	262	116	124	125	134	162	178	Singleton
CA-723	234	293	95	109	295	299	116	124	125	134	217	221	Singleton
CA-724	234	234	95	109	246	299	124	124	125	134	162	221	Singleton
CA-725	234	291	95	109	246	299	116	124	125	125	162	221	Singleton
CA-726	234	274	109	109	246	299	116	124	125	134	162	221	Cluster
CA-727	252	252	95	109	246	288	116	124	125	134	162	208	Cluster
CA-728	234	234	95	109	246	288	116	124	125	134	162	208	Singleton
CA-729	240	282	95	109	246	276	116	124	125	134	162	195	Singleton
CA-730	307	310	95	109	246	284	116	124	125	134	162	203	Singleton
CA-731	234	234	95	109	246	284	116	116	125	134	162	203	Singleton
CA-732	237	285	95	109	246	284	116	124	125	134	162	203	Singleton
CA-733	237	237	95	95	246	284	116	116	125	134	162	203	Singleton
CA-734	263	263	95	95	246	284	116	124	125	134	162	203	Singleton
CA-736	206	234	95	95	246	284	116	124	135	138	162	203	Cluster
CA-738	237	277	95	118	246	280	116	124	125	125	162	199	Singleton
CA-739	234	291	95	112	246	311	116	124	125	125	162	234	Singleton
CA-740	228	277	109	109	251	323	116	124	125	134	166	247	Singleton
CA-741	206	255	98	101	254	358	116	116	134	137	169	282	Cluster
CA-742	206	274	98	101	254	354	116	116	134	137	169	278	Singleton
CA-743	216	237	100	100	239	251	124	124	129	145	154	166	Singleton
CA-744	216	228	101	104	239	251	120	124	129	145	154	166	Singleton
CA-745	216	216	101	104	239	251	120	132	129	145	154	166	Singleton
CA-746	231	231	101	104	239	251	120	120	129	145	154	166	Singleton
CA-747	231	231	101	104	251	251	120	124	129	145	166	166	Cluster
CA-748	219	231	101	104	239	251	124	124	129	135	154	166	Singleton
CA-749	216	231	104	104	230	239	120	124	129	145	145	154	Singleton
CA-750	225	231	101	104	254	254	120	124	129	145	170	170	Singleton
CA-751	231	231	101	104	239	254	120	132	129	145	154	170	Singleton
CA-752	216	252	95	104	239	239	120	120	129	130	154	154	Singleton
CA-753	231	243	100	100	273	276	124	124	130	147	191	195	Singleton
CA-754	231	240	104	104	269	280	124	124	130	142	187	199	Singleton
CA-755	249	249	101	104	251	265	124	124	130	138	166	183	Singleton
CA-756	216	222	92	104	234	262	116	120	129	134	149	178	Singleton
CA-757	209	209	92	104	234	234	112	116	134	134	149	149	Singleton
CA-758	200	200	101	104	262	262	116	116	134	134	178	178	Singleton
CA-760	228	228	92	104	243	243	112	116	134	141	158	258	Singleton
CA-761	231	237	92	107	243	331	112	116	134	141	158	255	Singleton
CA-762	203	216	92	92	234	276	120	124	143	143	149	195	Cluster
CA-763	203	216	92	92	234	273	120	128	143	143	149	191	Singleton
CA-764	206	206	95	95	239	239	116	116	135	146	154	178	Singleton
CA-767	185	237	92	92	234	239	120	120	137	138	149	154	Singleton
CA-768	203	231	92	95	234	239	120	120	130	143	149	154	Singleton
CA-769	185	209	92	95	234	239	112	116	130	148	149	154	Singleton
CA-770	185	212	92	95	239	365	116	124	135	138	154	289	Singleton
CA-771	185	212	92	95	239	306	116	124	135	138	154	230	Singleton
CA-773	231	255	92	95	234	234	112	112	129	135	149	149	Singleton
CA-774	231	255	92	95	234	246	112	112	129	135	149	162	Singleton
CA-775	234	255	92	95	234	246	112	116	135	135	149	162	Singleton
CA-777	206	246	104	104	234	369	112	116	129	141	149	294	Singleton
CA-778	234	266	95	109	246	246	116	124	125	134	162	162	Singleton
CA-779	293	293	95	95	246	311	116	124	125	134	162	234	Singleton
CA-780	243	243	95	109	246	319	116	124	134	134	162	243	Singleton
CA-781	243	293	95	109	246	295	116	124	125	134	162	217	Singleton
CA-782	234	298	95	109	295	295	116	124	125	134	217	217	Singleton
CA-783	240	277	109	109	246	299	116	124	125	134	162	221	Singleton
CA-784	240	263	109	109	246	299	116	124	134	134	162	221	Singleton
CA-785	269	269	95	107	246	299	116	124	125	134	162	221	Singleton
CA-786	237	291	95	109	291	291	124	124	125	134	212	212	Singleton
CA-787	237	285	95	109	246	291	116	124	125	125	162	212	Singleton
CA-789	237	282	95	109	246	291	116	116	125	134	162	212	Cluster
CA-791	249	274	109	109	246	291	116	124	125	134	162	212	Singleton
CA-792	246	246	95	112	246	295	116	124	125	134	162	217	Singleton
CA-793	234	271	95	109	246	288	116	124	125	134	162	208	Singleton
CA-794	234	234	95	95	246	288	116	116	125	134	162	208	Singleton
CA-797	282	282	95	109	246	284	116	124	134	134	162	203	Singleton
CA-798	243	277	95	109	246	284	116	124	125	134	162	203	Singleton
CA-799	234	285	95	109	246	284	116	124	125	134	162	203	Singleton
CA-800	234	293	95	109	246	284	116	124	125	134	162	203	Singleton
CA-802	243	285	109	109	246	284	116	124	125	134	162	203	Singleton
CA-803	240	277	95	95	246	284	120	124	125	134	162	203	Singleton
CA-804	277	277	95	109	246	284	120	124	125	134	162	203	Singleton
CA-805	249	285	109	109	246	284	116	124	125	134	162	203	Singleton
CA-808	261	291	109	109	246	276	116	124	125	125	162	195	Singleton
CA-809	225	287	95	109	246	280	124	124	125	134	162	199	Singleton
CA-810	234	271	95	95	246	295	112	120	125	134	162	217	Singleton
CA-811	240	293	95	109	302	311	124	124	125	134	225	234	Singleton
CA-812	237	237	112	112	251	284	116	124	134	134	166	203	Singleton
CA-813	228	228	95	95	246	269	116	124	130	130	162	187	Singleton
CA-814	216	228	95	98	246	269	124	124	130	130	162	187	Singleton
CA-815	231	252	98	98	246-262	288-319	116	116	129	135	178	243	Singleton
CA-818	231	255	98	98	311	323	120	120	129	135	233	245	Singleton
CA-819	258	258	98	101	258	373	116	116	137	138	173	297	Singleton
CA-820	228	228	101	104	239	239	120	132	129	145	154	154	Singleton
CA-821	216	228	100	100	239	254	120	132	129	145	154	170	Singleton
CA-822	216	228	100	100	239	251	132	132	129	129	154	166	Singleton
CA-823	216	216	101	104	239	251	120	136	129	145	154	166	Singleton
CA-824	234	234	101	104	239	251	120	124	129	145	154	166	Singleton
CA-825	216	231	101	104	239	251	120	124	129	145	154	166	Singleton
CA-826	216	228	101	104	239	251	120	132	129	129	154	166	Singleton
CA-827	216	228	104	104	239	251	120	132	129	129	154	166	Singleton
CA-829	246	249	95	101	243	246	120	120	132	142	158	162	Singleton
CA-830	203	216	92	92	234	276	124	124	143	143	149	195	Cluster
CA-831	228	258	92	92	276	319	120	124	129	138	195	243	Singleton
CA-832	200	222	92	95	369	380	120	120	134	134	294	305	Singleton
CA-834	216	228	100	100	239	258	120	140	129	129	154	175	Singleton
CA-835	231	231	95	104	234	251	124	128	135	145	149	166	Singleton

## Sheet: C. parapsilosis
Genotype code	CP-1	CP-1	CP-6	CP-6	CP-4a	CP-4a	B	B	Type o genotype
CP-004	242	245	300	300	329	332	129	139	Cluster
CP-006	242	245	300	300	329	329	129	129	Singleton
CP-013	245	248	300	333	267	291	109	129	Singleton
CP-023	224	245	269	317	300	300	129	129	Cluster
CP-031	224	245	317	317	300	300	129	129	Cluster
CP-033	224	245	317	317	300	303	129	129	Cluster
CP-039	224	245	269	269	300	300	129	129	Cluster
CP-040	224	245	269	333	300	300	129	129	Singleton
CP-056	224	245	303	303	303	303	129	129	Cluster
CP-059	224	245	303	303	303	303	129	131	Cluster
CP-063	245	245	267	269	291	294	113	129	Cluster
CP-065	245	245	267	269	294	294	113	129	Cluster
CP-075	245	245	286	306	300	300	127	127	Cluster
CP-087	245	245	317	317	325	342	127	127	Cluster
CP-094	248	265	317	317	325	325	127	127	Cluster
CP-102	242	242	259	259	240	240	147	147	Cluster
CP-108	224	245	259	275	240	240	147	165	Singleton
CP-111	239	245	265	281	240	240	127	133	Cluster
CP-112	239	245	265	281	240	243	127	133	Cluster
CP-113	239	245	265	281	240	240	133	133	Cluster
CP-114	245	245	265	281	240	240	127	133	Singleton
CP-117	239	245	265	265	240	240	133	133	Cluster
CP-120	239	245	265	265	240	240	133	135	Cluster
CP-123	239	239	265	265	240	240	133	133	Cluster
CP-124	239	239	265	265	240	240	127	133	Singleton
CP-139	221	262	267	286	240	240	149	149	Cluster
CP-141	221	262	267	267	240	240	149	149	Singleton
CP-157	242	245	273	292	281	281	104	104	Cluster
CP-161	242	242	273	273	285	285	104	104	Cluster
CP-162	242	242	273	275	285	285	104	104	Cluster
CP-169	242	242	273	273	288	288	104	104	Cluster
CP-172	234	234	283	283	281	281	104	104	Cluster
CP-174	224	245	269	317	303	303	129	129	Singleton
CP-175	224	245	269	321	300	300	129	129	Cluster
CP-176	224	245	269	333	300	303	129	129	Singleton
CP-177	224	245	269	317	325	325	129	129	Singleton
CP-178	224	245	269	315	300	300	129	129	Singleton
CP-179	251	251	292	294	300	300	127	129	Singleton
CP-180	224	245	303	303	303	319	129	129	Singleton
CP-181	224	245	303	303	319	325	129	129	Singleton
CP-182	224	245	275	306	306	306	129	129	Singleton
CP-183	224	224	269	317	300	300	129	129	Singleton
CP-184	245	245	317	317	325	345	127	127	Singleton
CP-185	212	242	286	286	281	285	104	104	Singleton
CP-186	242	245	289	289	281	281	104	104	Singleton
CP-187	242	245	289	289	310	351	129	143	Singleton
CP-188	242	242	283	300	329	345	127	139	Singleton
CP-189	242	245	283	283	371	375	127	139	Singleton
CP-191	224	245	269	317	300	300	129	131	Cluster
CP-193	242	245	317	317	325	325	127	127	Cluster
CP-196	245	248	286	292	332	345	127	129	Cluster
CP-197	245	245	286	286	329	342	127	127	Singleton
CP-198	245	248	286	309	323	325	127	127	Singleton
CP-199	245	265	286	306	300	300	127	129	Cluster
CP-200	224	245	303	312	303	319	129	129	Singleton
CP-201	224	245	303	306	303	303	129	129	Cluster
CP-202	224	245	303	306	303	303	127	129	Singleton
CP-203	224	245	303	321	303	345	129	131	Singleton
CP-204	224	245	303	306	303	303	131	131	Singleton
CP-205	224	245	269	317	300	300	127	129	Singleton
CP-206	224	245	275	317	300	300	129	129	Singleton
CP-207	224	245	269	317	300	325	129	129	Singleton
CP-208	224	245	269	317	319	319	129	129	Singleton
CP-209	224	245	317	317	303	303	129	129	Singleton
CP-210	224	245	269	339	300	300	129	129	Singleton
CP-211	224	245	269	297	300	300	129	149	Singleton
CP-212	224	245	269	303	300	300	127	129	Singleton
CP-213	224	245	273	317	300	316	129	129	Singleton
CP-214	224	245	273	317	300	300	129	129	Singleton
CP-215	224	245	273	317	300	329	129	131	Singleton
CP-216	224	245	321	321	300	300	129	129	Singleton
CP-217	224	245	269	317	316	316	129	129	Singleton
CP-218	224	245	269	269	279	279	129	129	Singleton
CP-219	224	245	317	317	300	300	131	131	Singleton
CP-220	224	245	273	333	300	319	129	129	Singleton
CP-221	224	248	286	289	300	300	127	127	Singleton
CP-222	224	224	286	300	300	300	129	129	Singleton
CP-223	245	273	283	306	300	300	129	131	Singleton
CP-224	245	248	297	297	274	279	129	131	Singleton
CP-226	242	245	267	269	291	294	129	129	Singleton
CP-227	248	248	283	283	336	336	129	129	Singleton
CP-228	245	257	267	269	291	291	113	129	Singleton
CP-229	242	245	321	321	325	325	127	127	Singleton
CP-230	242	242	265	281	243	243	96	133	Singleton
CP-231	242	248	275	275	243	279	131	133	Singleton
CP-232	242	242	185	190	243	243	143	147	Singleton
CP-233	239	248	265	281	240	240	127	133	Singleton
CP-234	239	245	281	289	240	240	127	133	Cluster
CP-235	239	245	281	281	240	240	127	133	Singleton
CP-236	239	245	267	281	240	240	127	133	Singleton
CP-237	239	245	265	265	240	240	133	135	Singleton
CP-238	242	262	292	303	240	240	109	109	Singleton
CP-239	242	245	278	278	240	240	145	147	Singleton
CP-240	242	245	273	273	240	243	145	145	Cluster
CP-241	242	245	289	289	240	261	143	145	Singleton
CP-242	242	254	267	267	240	240	145	145	Cluster
CP-243	242	242	254	254	256	256	145	145	Singleton
CP-244	242	245	254	254	256	274	156	158	Singleton
CP-245	234	234	273	283	281	281	104	104	Singleton
CP-246	234	234	221	283	281	281	104	104	Singleton
CP-247	242	242	273	273	281	285	104	104	Singleton
CP-248	242	242	273	275	281	285	104	104	Singleton
CP-249	242	245	273	294	279	281	104	104	Singleton
CP-250	242	245	273	306	281	281	104	104	Singleton
CP-251	242	242	273	275	281	281	104	104	Singleton
CP-252	242	289	273	273	281	281	104	104	Cluster
CP-253	242	242	283	283	329	329	127	127	Singleton
CP-254	242	245	269	300	332	351	127	139	Singleton
CP-255	242	245	300	303	329	332	129	139	Singleton
CP-256	242	245	269	300	329	329	127	139	Singleton
CP-257	242	248	248	248	329	329	141	141	Singleton
CP-258	242	242	273	289	291	291	129	131	Singleton
CP-259	242	245	251	315	310	310	129	129	Singleton
CP-260	242	245	292	292	288	288	129	129	Singleton
CP-261	245	245	292	292	243	243	109	109	Singleton
CP-262	242	242	256	256	237	237	125	127	Singleton
CP-263	242	242	256	256	237	237	127	127	Cluster
CP-264	212	212	199	199	274	274	94	94	Cluster
CP-266	248	267	317	336	325	342	129	129	Singleton
CP-271	242	242	297	306	291	291	129	129	Cluster
CP-272	242	242	297	306	291	375	129	129	Cluster
CP-273	224	242	297	297	303	310	129	129	Singleton
CP-274	245	245	312	312	310	310	129	131	Singleton
CP-276	248	248	283	283	323	336	129	129	Singleton
CP-277	245	262	286	306	300	300	127	129	Singleton
CP-278	245	262	286	306	300	323	127	129	Singleton
CP-279	245	262	286	309	297	300	129	141	Singleton
CP-280	245	262	286	286	300	300	129	129	Singleton
CP-281	248	262	286	321	300	300	127	129	Singleton
CP-282	245	245	294	321	300	300	131	131	Cluster
CP-283	224	245	294	321	300	300	129	131	Singleton
CP-284	245	245	267	321	300	300	145	145	Singleton
CP-285	224	245	269	317	300	310	129	129	Singleton
CP-286	224	245	283	317	300	300	129	129	Singleton
CP-287	224	245	269	317	300	303	129	129	Singleton
CP-288	224	245	286	286	300	300	129	129	Singleton
CP-289	224	245	269	275	300	300	129	129	Cluster
CP-290	224	245	269	321	300	300	127	129	Singleton
CP-291	224	245	269	300	300	300	129	129	Singleton
CP-292	224	245	300	300	300	300	129	129	Singleton
CP-293	224	245	269	303	300	303	129	129	Cluster
CP-294	224	245	269	292	300	300	129	129	Singleton
CP-295	224	245	269	292	214	300	111	129	Singleton
CP-296	224	245	269	317	345	345	129	129	Singleton
CP-297	224	245	269	317	300	300	131	131	Singleton
CP-298	224	245	269	321	300	300	131	131	Singleton
CP-299	224	245	239	239	214	300	129	129	Singleton
CP-300	224	245	283	283	297	300	129	129	Singleton
CP-301	224	245	269	306	300	300	149	149	Singleton
CP-302	224	245	269	303	306	306	129	129	Singleton
CP-303	224	245	269	306	348	348	127	129	Singleton
CP-304	224	245	269	289	329	348	129	129	Singleton
CP-305	224	248	269	289	329	332	129	129	Singleton
CP-306	224	245	269	289	214	300	129	156	Singleton
CP-307	224	245	269	289	214	214	129	156	Singleton
CP-308	224	245	303	303	300	319	129	129	Singleton
CP-309	224	245	303	303	300	300	129	129	Singleton
CP-310	224	245	303	309	303	303	129	131	Singleton
CP-311	224	245	259	303	303	319	129	129	Singleton
CP-312	245	245	303	317	303	306	129	129	Singleton
CP-313	224	245	292	317	303	303	129	131	Singleton
CP-314	245	245	248	269	291	306	113	129	Singleton
CP-315	242	245	283	283	329	329	127	127	Singleton
CP-316	242	245	283	300	325	325	127	127	Singleton
CP-318	242	245	273	300	329	329	127	139	Singleton
CP-319	242	245	269	315	336	345	127	139	Singleton
CP-320	242	242	289	289	281	288	127	127	Singleton
CP-321	242	242	289	289	281	306	127	127	Singleton
CP-322	242	242	172	172	237	237	164	165	Singleton
CP-323	245	245	317	327	325	342	127	127	Singleton
CP-324	245	245	317	317	325	345	125	127	Singleton
CP-325	221	262	267	303	240	240	149	149	Singleton
CP-326	239	245	256	281	240	240	127	133	Singleton
CP-327	239	245	265	281	240	256	108	133	Singleton
CP-329	245	245	265	265	240	240	133	133	Singleton
CP-330	245	257	265	281	240	240	127	131	Singleton
CP-331	242	245	251	251	259	274	133	135	Singleton
CP-332	245	245	251	251	274	274	133	133	Singleton
CP-333	245	245	251	265	265	265	131	131	Singleton
CP-334	242	242	259	259	288	288	145	145	Singleton
CP-335	242	251	236	259	240	288	131	133	Singleton
CP-336	242	242	259	286	240	240	147	147	Singleton
CP-337	224	242	259	259	240	243	147	147	Singleton
CP-338	242	242	259	259	256	279	160	162	Singleton
CP-339	242	245	273	283	285	285	145	145	Singleton
CP-341	242	242	251	275	243	243	131	131	Singleton
CP-342	208	242	286	303	220	243	131	131	Singleton
CP-343	242	242	262	262	259	259	131	131	Singleton
CP-344	242	242	259	281	259	259	131	131	Singleton
CP-345	242	242	259	259	261	274	131	131	Singleton
CP-346	242	245	248	286	285	285	104	104	Singleton
CP-347	242	242	275	286	306	306	104	104	Singleton
CP-349	242	245	273	273	281	288	104	104	Singleton
CP-350	242	242	273	289	285	285	104	104	Singleton
CP-351	242	242	273	297	285	285	104	104	Singleton
CP-352	242	242	273	273	291	303	104	104	Singleton
CP-353	242	242	273	273	303	348	104	104	Singleton
CP-354	242	248	286	292	303	323	129	129	Singleton
CP-355	245	248	289	300	300	300	131	131	Cluster
CP-357	224	245	281	330	300	300	129	129	Singleton
CP-358	245	251	289	289	303	319	127	127	Singleton
CP-359	242	245	283	300	329	329	127	129	Singleton
CP-365	242	245	254	254	270	270	145	147	Singleton
CP-366	242	245	254	254	270	274	145	145	Singleton
CP-367	245	245	254	275	256	259	145	147	Singleton
CP-368	245	267	254	254	256	259	145	145	Singleton

## Sheet: C. tropicalis
Genotype code	Ctrm1	Ctrm1	Ctrm10	Ctrm10	Ctrm12	Ctrm12	Ctrm21	Ctrm21	Ctrm24	Ctrm24	Ctrm28	Ctrm28	Type of genotype
CT-010	370	397	314	330	237	237	329	332	450	454	406	406	Singleton
CT-025	380	380	321	334	258	260	329	354	450	450	402	402	Singleton
CT-029	438	438	318	321	237	239	329	329	450	450	402	402	Singleton
CT-031	370	370	321	321	233	233	356	356	450	450	402	402	Singleton
CT-041	370	414	314	354	239	245	333	334	444	455	399	399	Singleton
CT-047	375	389	321	334	237	251	356	360	448	450	406	406	Singleton
CT-048	375	389	321	334	249	251	354	356	448	450	406	406	Singleton
CT-050	391	394	321	321	235	255	332	348	447	447	402	402	Singleton
CT-051	370	370	340	340	256	258	354	354	450	450	399	399	Singleton
CT-052	378	378	314	314	239	251	354	354	450	450	399	399	Singleton
CT-053	370	372	321	360	237	237	332	333	450	450	402	402	Singleton
CT-054	402	402	318	321	239	239	329	329	450	450	402	402	Singleton
CT-055	370	370	321	334	237	239	329	354	442	450	402	402	Singleton
CT-056	372	435	354	360	237	239	331	356	446	450	402	402	Singleton
CT-057	370	370	321	321	251	253	354	354	448	448	402	402	Cluster
CT-058	370	370	321	321	251	251	354	354	448	448	402	402	Singleton
CT-059	417	435	321	330	233	255	327	354	450	454	402	402	Singleton
CT-060	380	380	321	321	258	260	329	334	442	450	396	396	Singleton
CT-061	380	380	321	321	258	260	329	354	450	452	396	396	Singleton
CT-062	380	380	321	334	258	260	329	329	450	452	396	396	Singleton
CT-063	370	370	337	337	237	239	332	333	448	448	396	396	Singleton
CT-064	375	375	321	321	237	237	331	333	450	450	396	396	Singleton
CT-065	370	370	321	321	235	243	332	345	450	450	399	399	Singleton
CT-066	370	370	318	321	235	235	343	343	450	450	399	399	Singleton
CT-067	370	370	318	321	235	265	329	332	454	454	393	393	Cluster
CT-068	370	370	321	321	235	247	329	332	429	454	393	393	Singleton
CT-069	400	400	314	330	237	245	329	332	454	454	399	406	Singleton
CT-070	391	391	302-321	334	251	251	332	358	448	450	381	381	Singleton
CT-071	389	389	321	321	235	255	332	346	448	452	402	402	Singleton
CT-072	383	389	321	334	237	249	356	360	450	450	412	412	Singleton
CT-073	372	423	352	360	237	237	356	356	444	450	402	402	Singleton
CT-074	414	443	321	321	233	255	327	354	450	450	402	402	Cluster
CT-075	411	429	321	321	255	255	331	333	450	450	402	402	Singleton
CT-076	414	429	321	321	255	255	331	333	450	450	402	402	Singleton
CT-077	414	423	321	321	255	255	331	333	450	450	402	402	Singleton
CT-079	380	380	324	324	260	260	329	354	450	450	402	402	Singleton
CT-080	372	386	314	330	243	251	333	333	444	450	399	399	Singleton
CT-081	386	397	314	321	237	239	331	333	450	450	396	396	Singleton
CT-082	370	375	314	324	237	239	331	332	450	450	399	402	Singleton
CT-083	370	408	337	354	237	239	332	333	450	452	402	402	Singleton
CT-084	370	411	337	354	239	239	332	333	450	452	402	402	Singleton
CT-085	391	391	354	358	237	239	332	333	450	452	402	402	Singleton
CT-086	361	361	308	330	245	245	332	354	450	452	402	402	Singleton
CT-087	361	432	308	308	241	245	332	354	450	450	396	402	Singleton
CT-089	370	370	302	390	245	245	332	332	452	452	379	418	Singleton
CT-090	397	432	314	330	237	245	329	332	450	454	406	406	Singleton
CT-091	462	462	302	321	239	239	333	333	450	450	387	402	Singleton
CT-094	370	370	352	352	233	239	331	333	450	450	402	402	Singleton
CT-106	372	438	360	360	237	239	331	356	444	450	402	402	Singleton
CT-107	372	435	360	360	237	239	331	331	444	450	402	402	Singleton
CT-109	372	432	352	360	237	239	331	356	444	450	402	402	Singleton
CT-111	372	429	360	366	237	239	331	356	444	450	402	402	Singleton
CT-118	380	380	321	334	260	260	329	354	450	450	402	402	Cluster
CT-120	380	380	321	334	260	263	329	354	450	450	402	402	Singleton
CT-121	380	380	321	321	260	260	329	354	450	450	402	402	Singleton
CT-124	380	386	321	334	260	260	329	329	450	450	402	402	Singleton
CT-126	380	380	321	321	260	262	354	354	450	450	402	402	Singleton
CT-133	417	417	321	321	241	241	332	332	450	450	399	399	Singleton
CT-135	370	370	314	321	239	251	331	331	450	450	399	399	Singleton
CT-137	367	370	314	321	251	251	329	331	450	450	399	399	Singleton
CT-145	364	375	321	334	237	258	358	358	448	450	406	406	Singleton
CT-154	383	386	324	360	239	243	332	333	450	452	399	399	Singleton
CT-156	397	397	318	354	243	245	331	331	448	450	399	399	Singleton
CT-158	375	386	318	318	237	253	331	332	448	450	399	399	Singleton
